# Supplementary material for: Leaping into the Unknown World of Sporisorium scitamineum Candidate Effectors
Source: J Fungi (Basel). 2020 Dec 4;6(4):339. doi: 10.3390/jof6040339 (PMC7762069; doi:10.3390/jof6040339)
Supplement: Supplementary file 1 [file jof-06-00339-s001.zip › Supplementary File 1.xlsx]

## Sheet: Read me
In this Supplementary File 1 you will find:
Table S1. Nucleotide sequences of the predicted CDSs (Coding DNA Sequences) from selected candidate effectors used in this study for functional investigation.
Table S2. Primers designed for S. scitamineum candidate effector gene expression analysis by RT-qPCR.
Table S3. Primers for effector cloning into Gateway system
Table S4. List of vectors used in this work.
Table S5. List of unique interacting partners of the candidate effector g3890 obtained from CoIP/LC-MS/MS
Table S6. List of unique interacting partners of the candidate effector g5159 obtained from CoIP/LC-MS/MS
Table S7. The sugarcane orthologs of the Nicotiana genes coding for the proteins found as interacting partners of the candidate effector g3890
Table S8. The sugarcane orthologs of the Nicotiana genes coding for the proteins found as interacting partners of the candidate effector g5159
Table S9. S. scitamineum candidate effectors tested for ETI suppressing activity in N. benthamiana.

## Sheet: Table S1
Table S1. Nucleotide sequences of the predicted CDSs (Coding DNA Sequences) from selected candidate effectors used in this study for functional investigation.
Gene ID	Sequence (nt)
g2_chr01_Ss	ATGATGATCGAGCTCACTACCGCGTTTGTCGCTGCAGCTGCCGTGCTGTCGACTGCTGCTCAGGCTCAGCTGCAGTGCAGCCTGTCGACAATCGACTCCAACATCATCTCGGTTGATGCTTTTTCCGCTTCCGACTTGGCTAGCAGGTTCGCCCGACCGGACGACAAACCTAACTGGGCTGACGTCCTCCTCACTGAGGAGTACCAGAGCGATGTTTGGGACGCAGACCGCTACATTGTCATGCGTCACAACGGCGAGGACTGTCGCAAGGTGGGCAAGGCCAAGTACCATATTTGCAACGCGGACTACGTCGAAGAAGAGACTGGCAACTCGTGTGCTCAGGTGATCTCCAAGTCGCACTCCGGCTTTTCCAACAAGGGCAAGTCGCTTGTCATTCCC…
g1052_chr02_Ss	ATGAAGATTCACGCCGCCCTCCTTGCTGCTGTGACTTTCACCCTTTTCTCCGCGGGCACTGTCTCGGCTTCTGCCAACTGGCTTCAAGGATCAGCCACGGATAGATGGGAAGAGTACTGCAAAAAAGGCGGTAGCAAGCTCGCCGTGCCTCACATTTGCTTTACAGCCGAGCCAGCGTTGTTCGACAAGGTGGTGGCCAACGAGTCAAATTTCCGAGGCTTCAAAACGGCTGTCGGAGAATTTGTTATTATCTACGATGCTCCGGAGACAAAGCTTGTGACAGACAGGTATACGATTCGCGTGAGCCCGGACAAGGGCGAGTGTTCGCATGTTACCCTCGGGCACAATGGCGAGGATCCGTACGAGGACATTACCCTTTGCGGTTGGGATTACTGGGTC…
g1084_chr02_Ss	ATGAAGCTATTGTACTTGATCTCGTTCGCTGCGCTCGTCGGCTTGAGCTATCAGGGATTCTGGGAGCAGCTCGCCAACCTTTCCCAAGAAGAGGCTGTTAATTTCCTTACGATAACCAACTTACAAAACACGGAGGGAGGGACTGGAGCCGAGATGTTGTCGCAACATGCTACATCGGGACATACGGGTTCCTCGAACAACGTTTATCAGCACAGCCTTGCGCCAAGCTCTTCAAACTATCATGGTCCAGCCGTACATGGTCAAGCCGTGCCGTTTATGTTAGGACATCGTATGATTCACTTGCCCGCCGACAATCAACACCTTCCGTACACACCAGCTGATGTTCCACTCTCGACCGAACAGCGACAACAGCAGCAACAAAGCGTCCTCGGCCACAGA…
g1513_chr03_Ss	ATGAAGACCTTCACGCTCCTCCTGCCCCTCGTGGCCGCCGCCATGTGCACTGCCGAACGAGTCATCGACAAGCTCTACCCCACTACTGTCGGCGGCGACTGCAACCAGAACTCGTACGATGTTGTATGGAATCAGACTCAGCAGACTCCCCTCAACCAAACCGTGGGAGGACTGGGCAGCTCGGTCTCTGGCTACTTCCCTAAGATGTCCAAGAAGAAAATCGGCTTGGGCTGCGGTCTCAACTGGAAGGACGGCCAGCTGCACGCCGGCTTCGATGGCGGTGACCCCGATAACGGTATCGGCGGAGGCTTCGATTGGACTCCCAATGCACTCAGCGGTATTGTTGGTGTCCACTTCCAGAACACCAAGATCAATCTTAATGTCACTATCACGGAAGAG…
g2666_chr06_Ss	ATGCGCACCTTTTTGTTCACTCTTCTCTCCTTGCTTATCGGTGCTAGCTACGTGCTGGCCAATAACGTGCCACCGGCCGTGGAGCATGGCCAAAGGATCATCAACGAAGCATTGGCTAACATTCCTGTGGCCCAAAGGTCCTATAATCTCATGATGCAGATCCAACGATTGAAGCAGCTTGCAAGGGACCCCGAGAAGGAAATGATGGCAGGGATGACTGACTCAACAGCAATTCTCGTAGCTGCTCATGTGATCGAAAGGTACGCCGAGGAACGGTACAAGCCGGTAAGGGACCCAGCCGTCAGAGAGTCCGTCTATCAATACCTGCGAAGGCCGCGGAACGAAGGCCTGCTTCTGAACAATCCCAACGCCGAGGAGGAAGTTAGATCCCGCCTTTAT…
g3890_chr10_Ss	ATGAAGCTCACCACCCTCTTCCTCACCCTCTGCGCCATCCTCGCTGGCGCTGTGATCACCGAGGCAGCCACGATCGGCCGTGCGGGTCCCTGGTCCAAGATCCACAACAAGAAGGGCATCAAGCACTACAAGATCTTTGCCGAGCACCACGGCGCTGACCTTGGCAAGGCTAAGCCGGTTTACGACAAGTGCACCATCCTCAGCGGGCAAGCCAAGGCGGTCGACAACAAGCTTTTCTCGCAGACCAAATTCCTGGAGTTCCAGAGTCTCGGTCGCAAGACTGTGGGCATCAACTGCCCCGATTGCACACCCCAGGAGCTGGGCAACATCTACCTGACCCAGCTGAACATGAACTGCGATGTGCGGGATCGCAGGTCGGCTGATTGGAAGCCCAAGGGT…
g3970_chr10_Ss	ATGAAGTTCCAAGCCTCTTTCGTGACACTTTTGGTCGTCGTCAGCGCCGCCATATCGGTCGCTGACGCCAAGACCCCCGCCATGGCCAACAAGCGCCCTTCCAACCTCAACCGTCGCGATGAGGCTGCTGCTCTCAACAAGCGTGGTGGTCTTGGCGGTTTCGCCGGCCGCTTCTTCCGTCGCGACGGTGGTGCTTACGACGACAGCGCCAACCAGGACGCCGACGCTAGCAACGGCGACATCTCCAACCCTAACGGCGCCGACGACGGCACCGAAAAGGAGGACTACATGCCTAAGAAGGGCGGTAAGGGTTCTTCCGGTGAGAATGGCTCCGAGCCAGGGGGCTACGGTGACGGTGACGATGCTAATAAGCCCAAGCCTAAGGACGGTCAACCTCAG…
g4255_chr11_Ss	ATGTTTGTCTCCCTCATCAAGCTATGTATCTCCTCGCCCGTCTTGGCATGCTGTCTGGTCTCTGCCGTTCCCATGTGGCAGGACCCAAGACATGGCTATCGCTACCCGGATTCATCTCAGCGTTTGAACGCTGCGCAGACGTTGCAAGGCGGTGGCAACCATGCTCAAGGCGGGCATTTTTGGAATGGTCATGAGTGGAAGGCATGGATCAAGTTGACAGCCGCAACAAAAAATCTCAACTTCCGTGAGCAATGGGACGAAAGTGTTCGTCAAGAACAAACACACTGGCCAGCTCCCGCCTCGTTTCGACGACTCGAAATGCAGCAAGCCATGGGCAACTCAAAGATAGTTACCACAGTGCTCTTCTACAAGGACGCCGATGAGGTGCAGCGTCGCATC…
g4549_chr12_Ss	ATGCGAAGCTCAACTTTTCTCGTCTCTACCTTCGCTCTGGCAGTAGTGATGTTAAGAGGCGTCTCAAAGGACGGTCTAGTCAGCTTGAACGGAAGCGATCTTCAGTATGCTCACGCTTACGTCAATCCTTCAAACCGCAATGAGGTGGCTATTGTTCTCGATAATGATGTCGGTACTGCTTTCCTTTATACCGATCATCACTCGGTCAGGGTGTCCTACGGCAACTCTGCCGAGAGATGTGTCAGCTACATGGTTGAACCACTCGGCGAGGAAGTTGGATCCCCTTTCATGTCGTCATACTGTCCATCTAAGTCACCTCAGGACCCCATCTTGATCAACAAT
g4554_chr12_Ss	ATGCAGGCTCTTACCTCTGCTTTTATCGCTGGCATGCTCGCCATTGTGGCAATGCGCAGCAGCGTCGTTCGTGCTGATTACCTCGAAGGAGGATACGCGGCGTACTGCGAAACCCCATACGGACCACCTTCCGATTTGCTTTACATCTGTTTCCATTCCGCGAGTGGCGAACCCAGTTGGGCTTCAGAAGATCTTCAGAACGCTCAGATCTTCAAACGTGCTACCGACGGCAGCAACTTTGTGGTCGTCTTTGATGGAAAGGATCCTTCGGCTCAATTTGACATCAATGGACGCAAGGGTAATGTCGTGCTCAATGACGACGGTAGTATGAAGTACTTTATCGAGCCTGGTACGACAGGTATTCACTTTGGATCCGCTGATCCGGTCGAGATC
g5159_chr15_Ss	ATGAGATTCCTTCTCCCTACCTTCTTTGGCGTGGCCACATTCTTGGCGAGCGTGCTTCTCTGGTCCCAGAGCTGTACTGCTTTCCACGGGGACAAAGCCTCCACCTCTATGACTCCGGTGCTGCCTCCGGCTGGCTCATCGGCAAGCACTCCAGCGCGCAGTCCGCCTCGGATGCCGTTATTTCAAATGGAACGACCCGATGTAAACACATACATTAAAGACCACCTCACACCCAAAAAGCTCGAAGGTCTACAGTCTACCATAACTAGTGAACCGAAGCCCGAAATGCCTTTCGAAGGACCTACGCCGCTTTTGAACATCTTGGCCCCTACAAACGAAGTCAGACAAGCTCTTGTTGATTACGGTAGTATAGGCCTTGTCGACCAGGAACGGGAAAAA…
g6610_chr24_Ss	ATGGTGACCAATGCCACTGCTGTACGTGGACTATTGTCGCTCTCCCTCGCTTCCTCCTCTCTCGCTGGGCTGGCATCGCCCTTGGTCCCTGGATCATCGATACCAAACGCTTTTACATCCATCAAAAGCGTCCACCCGTCCTCAGCAGCCAACCGTCCATCGCCTGCGCATCTTGCATCATCAGCTAGGTCCGCAACCACAAGCGACGAGTCTGGCTCTCATTCCGACGAGCTGCTGGAAGCATCATCACGCGCGGCGGCGGTGGTCTGTGGTGGTGATACGGATCGATCGTTCGACTCGCAGCAGCCGGTTGCGAGCTCGTCCTCTGCTGGCGCTGATCGTCCAGCGGTGGCTCAAGCGCGAGGCCGATTCGCCGATCCCACAAGCGATGATGCCACC…

## Sheet: Table S2
Table S2. Primers designed for S. scitamineum candidate effector gene expression analysis by RT-qPCR.
Gene ID	Forward sequence (5’ - 3’)	Reverse sequence (5’ - 3’)
g2_chr01_Ss	CGTCACAACGGCGAGGACTG	AGCCAAGTCGGAAGCGGAAA
g1052_chr02_Ss	GAGGCTTCAAAACGGCTGTC	CCCAGTAATCCCAACCGCAA
g1084_chr02_Ss	GCTACATCGGGACATACGGGT	GCGGGCAAGTGAATCATACG
g1513_chr03_Ss	GGTTCTCCAGCAGGAATCGC	TACCGCTGAGTGCATTGGGA
g2666_chr06_Ss	TCTCTCCTTGCTTATCGGTGCT	TCCCTGCCATCATTTCCTTCT
g3890_chr10_Ss	CAAGGCTAAGCCGGTTTACGA	TGATGCCCACAGTCTTGCGA
g3970_chr10_Ss	GCCGGAGGGATACGACAACA	TCCTTCTCCTGCTCCTTGCG
g4549_chr12_Ss	AAACCGCAATGAGGTGGCTAT	GGGTCCTGAGGTGACTTAGATGG
g4554_chr12_Ss	CGTCGTTCGTGCTGATTACCT	GACCACAAAGTTGCTGCCGT
g5159_chr15_Ss	CTCATCGGCAAGCACTCCA	GTTCAAAAGCGGCGTAGGTC
g6610_chr24_Ss	CGACGAGTCTGGCTCTCATTC	GGTGGCATCATCGCTTGTG
g1237_chr02_Ss	CAGTGTGACATTCCTCCTCGTG	CCTCGGTGAACTCCATCTCG

## Sheet: Table S3
Table S3. Primers for effector cloning into Gateway system
Effector gene	Forward primer (ΔSP)	Reverse primer (Δstop)
g2_chr01_Ss	AGCAGGCTTCACCATGCTGCAGTGCAGCCTGTCGAC	GAAAGCTGGGTCCTTCAAAGCGGCCTGGTAAAGGA
g1052_chr02_Ss	AGCAGGCTTCACCATGTCTGCCAACTGGCTTCAAGG	GAAAGCTGGGTCCTCCCACAGATAAGCCG
g1084_chr02_Ss	AGCAGGCTTCACCATGGGATTCTGGGAGCAGCTCG	GAAAGCTGGGTCGACCTTCAAAGGCGTGATGG
g1513_chr03_Ss	AGCAGGCTTCACCATGCGAGTCATCGACAAGCTCT	GAAAGCTGGGTCAGGCAGTATCTCAGGCTTGA
g2666_chr06_Ss	AGCAGGCTTCACCATGAATAACGTGCCACCGGCC	GAAAGCTGGGTCCTGCAAACGACGCTGTATGC
g3890_chr10_Ss	AGCAGGCTTCACCATGACGATCGGCCGTGCGGGT	GAAAGCTGGGTCGTTGCCACCCTTGGGCTTC
g3970_chr10_Ss	AGCAGGCTTCACCATGACCCCCGCCATGGCCAACA	GAAAGCTGGGTCCTGCAAGTAGTCCTCCTGCT
g4255_chr11_Ss	AGCAGGCTTCACCATGTGCTGTCTGGTCTCTGCC	GAAAGCTGGGTCTCGTGGCATTCTTTGAAGC
g4549_chr12_Ss	AGCAGGCTTCACCATGGACGGTCTAGTCAGCTTG	GAAAGCTGGGTCATTGTTGATCAAGATGGGGTCC
g4554_chr12_Ss	AGCAGGCTTCACCATGGATTACCTCGAAGGAG	GAAAGCTGGGTCGATCTCGACCGGATCAGC
g5159_chr15_Ss	AGCAGGCTTCACCATGTTCCACGGGGACAAAGC	GAAAGCTGGGTCGACGTGGATGTGTCCTGC
g6610_chr24_Ss	AGCAGGCTTCACCATGGGGCTGGCATCGCCCTT	GAAAGCTGGGTCTGCGAATCTCGATCCGTGGG
attB site	GGGGACAAGTTTGTACAAAAAAGCAGGCT	GGGGACCACTTTGTACAAGAAAGCTGGGT
■ attB sites ■ Kozak site ■ Artificial methionine codon ■ Effector sequence

## Sheet: Table S4
Table S4. List of vectors used in this work.
Vector name	Description	Source or reference
pDONR221	Gateway donor vector	Thermo Fisher Scientific
pSITE_3NB	Gateway binary vector for N-terminal YFP fusions	Chakrabarty et al. 2007
pSITE_4NA	Gateway binary vector for N-terminal RFP fusions	Chakrabarty et al. 2007
SPDK1677	Gateway binary vector for C-terminal Citrine fusions	Provided by Dr. S. Dinesh-Kumar (UC Davis)
HC-Pro	Potyvirus RNA silencing suppressor	-
mCherry plasmodesmata marker	Plasmodesmata localized mCherry	Nelson et al. 2007
mCherry mitochondrion marker	Mitochondria localized mCherry	Nelson et al. 2007
mCherry endoplasmic reticulum marker	Endoplasmic reticulum localized mCherry	Nelson et al. 2007
mCherry peroxisome marker	Peroxisome localized mCherry	Nelson et al. 2007
mCherry golgi marker	Golgi localized mCherry	Nelson et al. 2007
mCherry plasma membrane marker	Plasma membrane-localized mCherry	Nelson et al. 2007
pEDV6	Effector Detector Vector for the effector delivery assay	Maia et al., 2017

## Sheet: Table S5
Table S5. List of unique interacting partners of the candidate effector g3890 obtained from CoIP/LC-MS/MS
Accession	Description	#Peptides	Score	#Unique
XP_016508072.1	T-complex protein 1 subunit beta [Nicotiana tabacum]	19	19	19
XP_009587020.1	T-complex protein 1 subunit epsilon [Nicotiana tomentosiformis]	6	6	6
XP_009795201.1	T-complex protein 1 subunit theta isoform X1 [Nicotiana sylvestris]	5	5	5
XP_009601409.1	T-complex protein 1 subunit eta [Nicotiana tomentosiformis]	3	3	3
XP_016496024.1	clathrin heavy chain 1-like partial [Nicotiana tabacum]	14	14	14
XP_009618711.1	clathrin light chain 1-like [Nicotiana tomentosiformis]	5	5	5
XP_009785875.1	3-isopropylmalate dehydrogenase chloroplastic [Nicotiana sylvestris]	12	12	12
XP_009799642.1	ferritin-1 chloroplastic [Nicotiana sylvestris]	11	11	4
XP_009591933.1	ferritin-1 chloroplastic [Nicotiana tomentosiformis]	10	10	3
XP_009621930.1	serine/threonine-protein phosphatase 2A 65 kDa regulatory subunit A beta isoform-like isoform X2 [Nicotiana tomentosiformis]	10	10	6
XP_009766514.1	serine/threonine-protein phosphatase 2A 65 kDa regulatory subunit A beta isoform [Nicotiana sylvestris]	9	9	5
NP_001312211.1	serine/threonine-protein phosphatase PP2A catalytic subunit [Nicotiana tabacum]	5	5	2
XP_009799942.1	serine/threonine-protein phosphatase PP2A-2 catalytic subunit [Nicotiana sylvestris]	5	5	4
XP_009782045.1	serine/threonine-protein phosphatase PP2A-5 catalytic subunit [Nicotiana sylvestris]	5	5	2
NP_001312314.1	fructose-1 6-bisphosphatase chloroplastic-like [Nicotiana tabacum]	9	9	9
XP_016501154.1	fructose-1 6-bisphosphatase chloroplastic-like [Nicotiana tabacum]	8	8	1
XP_009626215.1	fructose-1 6-bisphosphatase chloroplastic-like [Nicotiana tomentosiformis]	8	8	1
XP_009587265.1	protein MEMO1 [Nicotiana tomentosiformis]	9	9	3
XP_016491747.1	protein MEMO1-like [Nicotiana tabacum]	7	7	1
XP_016493417.1	phosphoethanolamine N-methyltransferase 1-like [Nicotiana tabacum]	9	9	4
XP_009616694.1	phosphoethanolamine N-methyltransferase 1-like [Nicotiana tomentosiformis]	6	6	1
XP_009623844.1	glutamate--glyoxylate aminotransferase 2 [Nicotiana tomentosiformis]	9	9	6
XP_009624740.1	glutamate--glyoxylate aminotransferase 2-like [Nicotiana tomentosiformis]	5	5	2
NP_001313189.1	adenosine kinase 2 [Nicotiana tabacum]	8	8	5
NP_001312423.1	adenosine kinase 2-like [Nicotiana tabacum]	5	5	2
XP_016459403.1	uncharacterized protein LOC107782957 [Nicotiana tabacum] Cellulose synthase interactive 1 (CSI1 or POM2)	8	8	8
XP_016465577.1	gamma-soluble NSF attachment protein-like [Nicotiana tabacum]	7	7	7
XP_016450778.1	importin-5-like [Nicotiana tabacum]	7	7	2
XP_016448815.1	importin-5-like [Nicotiana tabacum]	6	6	2
XP_016511971.1	importin-5-like [Nicotiana tabacum]	5	5	1
XP_016499350.1	importin subunit beta-1-like [Nicotiana tabacum]	4	4	4
XP_016502809.1	lipoamide acyltransferase component of branched-chain alpha-keto acid dehydrogenase complex mitochondrial-like [Nicotiana tabacum]	7	7	3
XP_009765993.1	lipoamide acyltransferase component of branched-chain alpha-keto acid dehydrogenase complex mitochondrial [Nicotiana sylvestris]	6	6	2
XP_009610261.1	elongation factor 1-gamma 2-like isoform X2 [Nicotiana tomentosiformis]	7	7	7
XP_016462461.1	carbamoyl-phosphate synthase large chain chloroplastic-like [Nicotiana tabacum]	6	6	6
XP_009778642.1	geranylgeranyl diphosphate reductase chloroplastic [Nicotiana sylvestris]	6	6	6
XP_009794340.1	UDP-glucose 6-dehydrogenase 3 [Nicotiana sylvestris]	6	6	1
XP_009591859.1	UDP-glucose 6-dehydrogenase 3-like [Nicotiana tomentosiformis]	6	6	1
XP_016480927.1	auxin transport protein BIG partial [Nicotiana tabacum]	5	5	5
XP_009768645.1	cysteine synthase chloroplastic/chromoplastic [Nicotiana sylvestris]	5	5	4
XP_016500062.1	photosystem I reaction center subunit IV A chloroplastic partial [Nicotiana tabacum]	5	5	5
XP_009781864.1	rapid alkalinization factor-like [Nicotiana sylvestris]	5	5	5

## Sheet: Table S6
Table S6. List of unique interacting partners of the candidate effector g5159 obtained from CoIP/LC-MS/MS
Accession	Description	#Peptides	Score	#Unique
NP_001311556.1	endochitinase A precursor [Nicotiana tabacum]	10	10	9
XP_009794664.1	succinate dehydrogenase [ubiquinone] flavoprotein subunit 1 mitochondrial isoform X1 [Nicotiana sylvestris]	9	9	9
XP_016502803.1	presequence protease 1 chloroplastic/mitochondrial-like [Nicotiana tabacum]	8	8	8
XP_016483196.1	26S protease regulatory subunit 6A homolog [Nicotiana tabacum]	6	6	5
XP_009591324.1	26S protease regulatory subunit 7 homolog A [Nicotiana tomentosiformis]	4	4	4
XP_016445234.1	26S protease regulatory subunit 6B homolog [Nicotiana tabacum]	3	3	2
XP_016461804.1	26S protease regulatory subunit S10B homolog B-like [Nicotiana tabacum]	3	3	2
XP_009771588.1	peroxiredoxin-2E-2 chloroplastic-like [Nicotiana sylvestris]	5	5	3

## Sheet: Table S7
Table S7. The sugarcane orthologs of the Nicotiana genes coding for the proteins found as interacting partners of the candidate effector g3890
Orthogroup	Protein ID	Effector interacting	Nicotiana annotation	Query ID	Subject ID	Identity	Alignment Length	Mismatch	Gap openning	Query start	Query stop	Subject start	Subject stop	Evalue	Bitscore	Query coverage
1	XP_009624740.1	g3890_chr10_Ss	glutamate--glyoxylate aminotransferase 2-like [Nicotiana tomentosiformis]
1	XP_009623844.1	g3890_chr10_Ss	glutamate--glyoxylate aminotransferase 2-like [Nicotiana tomentosiformis]
1	gg_10815_ORF1	g3890_chr10_Ss	nan	gg_10815_ORF1	XP_009623844.1	51.765	170	82	0	2	171	305	474	6.92e-61	188	99
1	gg_09021_ORF1	g3890_chr10_Ss	nan	gg_09021_ORF1	XP_009624740.1	82.09	134	24	0	1	134	1	134	1.62e-80	237	96
1	comp203931_c0_seq1_ORF1	g3890_chr10_Ss	nan	XP_009623844.1	comp203931_c0_seq1_ORF1	50.694	432	202	3	5	426	14	444	1.53e-152	441	88
1	comp202397_c0_seq1_ORF1	g3890_chr10_Ss	nan	XP_009623844.1	comp202397_c0_seq1_ORF1	84.407	481	72	1	1	481	1	478	0	859	100
1	comp196655_c1_seq1_ORF1	g3890_chr10_Ss	nan	XP_009623844.1	comp196655_c1_seq1_ORF1	53.151	476	212	3	9	474	10	484	7.68e-168	482	97
1	comp174433_c0_seq1_ORF1	g3890_chr10_Ss	nan	comp174433_c0_seq1_ORF1	XP_009623844.1	46.114	193	103	1	1	192	194	386	4.41e-59	184	100
1	comp111765_c0_seq1_ORF1	g3890_chr10_Ss	nan	comp111765_c0_seq1_ORF1	XP_009623844.1	44.595	74	41	0	3	76	294	367	7.25e-19	71.6	82
2	XP_016493417.1	g3890_chr10_Ss	phosphoethanolamine N-methyltransferase 1-like [Nicotiana tomentosiformis]
2	XP_009616694.1	g3890_chr10_Ss	phosphoethanolamine N-methyltransferase 1-like [Nicotiana tomentosiformis]
2	gg_11889_ORF1	g3890_chr10_Ss	nan	gg_11889_ORF1	XP_009616694.1	79.032	124	26	0	1	124	300	423	9.79e-71	212	97
2	gg_09604_ORF1	g3890_chr10_Ss	nan	gg_09604_ORF1	XP_009616694.1	63.218	261	48	1	29	241	8	268	1.64e-111	323	80
2	comp205907_c3_seq1_ORF1	g3890_chr10_Ss	nan	comp205907_c3_seq1_ORF1	XP_009616694.1	77.2	250	57	0	1	250	241	490	2.1e-148	416	100
2	comp203255_c1_seq1_ORF1	g3890_chr10_Ss	nan	XP_016493417.1	comp203255_c1_seq1_ORF1	74.082	490	121	2	12	501	18	501	0	766	98
2	comp161468_c0_seq1_ORF1	g3890_chr10_Ss	nan	comp161468_c0_seq1_ORF1	XP_009616694.1	77.863	131	29	0	1	131	28	158	3.88e-73	218	100
3	XP_009587020.1	g3890_chr10_Ss	T-complex protein 1 subunit epsilon [Nicotiana tomentosiformis]
3	gg_05876_ORF1	g3890_chr10_Ss	nan	XP_009587020.1	gg_05876_ORF1	92.71	535	39	0	1	535	1	535	0	1043	100
3	comp201518_c0_seq1_ORF1	g3890_chr10_Ss	nan	XP_009587020.1	comp201518_c0_seq1_ORF1	91.963	535	43	0	1	535	29	563	0	1036	100
4	XP_009610261.1	g3890_chr10_Ss	elongation factor 1-gamma 2-like isoform X2 [Nicotiana tomentosiformis]
4	comp190652_c0_seq1_ORF1	g3890_chr10_Ss	nan	XP_009610261.1	comp190652_c0_seq1_ORF1	77.962	422	83	4	1	417	1	417	0	668	100
5	XP_009766514.1	g3890_chr10_Ss	serine/threonine-protein phosphatase 2A 65 kDa regulatory subunit A beta isoform-like isoform X2 [Nicotiana tomentosiformis]
5	XP_009621930.1	g3890_chr10_Ss	serine/threonine-protein phosphatase 2A 65 kDa regulatory subunit A beta isoform-like isoform X2 [Nicotiana tomentosiformis]
5	gg_14120_ORF1	g3890_chr10_Ss	nan	XP_009766514.1	gg_14120_ORF1	91.385	325	28	0	1	325	74	398	0	627	98
5	gg_07941_ORF1	g3890_chr10_Ss	nan	XP_009766514.1	gg_07941_ORF1	85.671	328	47	0	260	587	1	328	0	582	87
5	gg_07129_ORF1	g3890_chr10_Ss	nan	gg_07129_ORF1	XP_009766514.1	92.222	180	14	0	1	180	1	180	2.89e-123	352	99
5	comp195608_c3_seq1_ORF1	g3890_chr10_Ss	nan	gg_07941_ORF1	comp195608_c3_seq1_ORF1	100	89	0	0	1	89	194	282	8.44e-56	182	87
5	comp195608_c2_seq1_ORF1	g3890_chr10_Ss	nan	gg_07941_ORF1	comp195608_c2_seq1_ORF1	100	146	0	0	183	328	1	146	8.51e-105	303	84
5	comp192030_c1_seq1_ORF1	g3890_chr10_Ss	nan	XP_009766514.1	comp192030_c1_seq1_ORF1	90.29	587	57	0	1	587	1	587	0	1108	100
6	XP_016501154.1	g3890_chr10_Ss	fructose-1,6-bisphosphatase, chloroplastic-like [Nicotiana tabacum]
6	XP_009626215.1	g3890_chr10_Ss	fructose-1,6-bisphosphatase, chloroplastic-like [Nicotiana tabacum]
6	NP_001312314.1	g3890_chr10_Ss	fructose-1,6-bisphosphatase, chloroplastic-like [Nicotiana tabacum]
6	gg_11456_ORF1	g3890_chr10_Ss	nan	comp191859_c0_seq1_ORF1	gg_11456_ORF1	93.731	335	19	1	79	413	1	333	0	643	81
6	comp191859_c0_seq1_ORF1	g3890_chr10_Ss	nan	NP_001312314.1	comp191859_c0_seq1_ORF1	74.155	414	102	2	1	410	1	413	0	625	100
6	comp189349_c1_seq1_ORF1	g3890_chr10_Ss	nan	comp189349_c1_seq1_ORF1	NP_001312314.1	54.545	187	82	1	6	189	220	406	2.48e-72	217	92
6	comp189268_c0_seq1_ORF1	g3890_chr10_Ss	nan	comp189268_c0_seq1_ORF1	NP_001312314.1	59.627	161	62	1	6	163	220	380	1.06e-63	194	87
6	comp142294_c0_seq1_ORF1	g3890_chr10_Ss	nan	comp142294_c0_seq1_ORF1	NP_001312314.1	45.946	111	46	2	3	99	147	257	1.35e-25	90.5	98
7	XP_009794340.1	g3890_chr10_Ss	PREDICTED: UDP-glucose 6-dehydrogenase 3 [Nicotiana sylvestris]
7	XP_009591859.1	g3890_chr10_Ss	PREDICTED: UDP-glucose 6-dehydrogenase 3 [Nicotiana sylvestris]
7	gg_12553_ORF1	g3890_chr10_Ss	nan	XP_009794340.1	gg_12553_ORF1	91.25	480	42	0	1	480	1	480	0	926	100
8	XP_009601409.1	g3890_chr10_Ss	T-complex protein 1 subunit eta [Nicotiana tomentosiformis]
8	comp195774_c0_seq1_ORF1	g3890_chr10_Ss	nan	XP_009601409.1	comp195774_c0_seq1_ORF1	91.434	537	44	1	1	537	1	535	0	995	96
8	comp127292_c0_seq1_ORF1	g3890_chr10_Ss	nan	comp127292_c0_seq1_ORF1	XP_009601409.1	50	88	42	1	16	103	16	101	1.9e-24	88.2	85
9	XP_009768645.1	g3890_chr10_Ss	PREDICTED: cysteine synthase, chloroplastic/chromoplastic [Nicotiana sylvestris]
9	gg_15903_ORF1	g3890_chr10_Ss	nan	gg_15903_ORF1	XP_009768645.1	58.182	165	69	0	10	174	219	383	8.96e-60	183	94
9	gg_12385_ORF1	g3890_chr10_Ss	nan	XP_009768645.1	gg_12385_ORF1	76.508	315	74	0	69	383	7	321	5.78e-170	477	81
9	comp202563_c2_seq1_ORF1	g3890_chr10_Ss	nan	XP_009768645.1	comp202563_c2_seq1_ORF1	64.545	330	107	1	55	384	159	478	3.29e-138	402	85
9	comp202363_c0_seq1_ORF1	g3890_chr10_Ss	nan	XP_009768645.1	comp202363_c0_seq1_ORF1	63.75	320	115	1	67	385	59	378	6.46e-144	413	82
9	comp199327_c0_seq1_ORF1	g3890_chr10_Ss	nan	comp199327_c0_seq1_ORF1	XP_009768645.1	47.253	182	92	2	11	190	47	226	1.9e-52	165	94
9	comp198798_c0_seq1_ORF1	g3890_chr10_Ss	nan	comp198798_c0_seq1_ORF1	XP_009768645.1	56.65	203	88	0	25	227	181	383	2.21e-73	220	89
9	comp193005_c1_seq1_ORF1	g3890_chr10_Ss	nan	gg_12385_ORF1	comp193005_c1_seq1_ORF1	73.384	263	70	0	7	269	70	332	1.11e-133	383	81
9	comp188909_c0_seq1_ORF1	g3890_chr10_Ss	nan	XP_009768645.1	comp188909_c0_seq1_ORF1	76.19	315	75	0	69	383	7	321	6.63e-169	474	81
9	comp182771_c1_seq1_ORF1	g3890_chr10_Ss	nan	comp182771_c1_seq1_ORF1	XP_009768645.1	57.895	114	48	0	1	114	118	231	5.17e-47	147	100
10	XP_009799942.1	g3890_chr10_Ss	PREDICTED: serine/threonine-protein phosphatase PP2A-5 catalytic subunit [Nicotiana sylvestris]
10	XP_009782045.1	g3890_chr10_Ss	PREDICTED: serine/threonine-protein phosphatase PP2A-5 catalytic subunit [Nicotiana sylvestris]
10	NP_001312211.1	g3890_chr10_Ss	PREDICTED: serine/threonine-protein phosphatase PP2A-5 catalytic subunit [Nicotiana sylvestris]
10	gg_15667_ORF1	g3890_chr10_Ss	nan	gg_15667_ORF1	NP_001312211.1	48.571	105	54	0	27	131	26	130	3.83e-38	124	80
10	gg_14132_ORF1	g3890_chr10_Ss	nan	NP_001312211.1	gg_14132_ORF1	48.188	276	141	2	26	300	41	315	3.28e-98	292	88
10	gg_13058_ORF1	g3890_chr10_Ss	nan	gg_13058_ORF1	NP_001312211.1	48.315	89	43	1	18	106	78	163	4.6e-28	96.7	80
10	gg_07171_ORF1	g3890_chr10_Ss	nan	NP_001312211.1	gg_07171_ORF1	92.333	300	23	0	13	312	16	315	0	592	96
10	gg_06632_ORF1	g3890_chr10_Ss	nan	NP_001312211.1	gg_06632_ORF1	80.263	304	60	0	9	312	3	306	0	531	97
10	gg_05937_ORF1	g3890_chr10_Ss	nan	gg_05937_ORF1	NP_001312211.1	46.411	209	109	3	1	207	102	309	1.01e-67	203	98
10	gg_04166_ORF1	g3890_chr10_Ss	nan	comp194029_c0_seq1_ORF1	gg_04166_ORF1	41.767	249	138	6	40	284	217	462	3.49e-55	186	81
10	gg_03890_ORF1	g3890_chr10_Ss	nan	NP_001312211.1	gg_03890_ORF1	41.132	265	142	5	29	279	676	940	1.07e-59	205	80
10	gg_03838_ORF1	g3890_chr10_Ss	nan	gg_03838_ORF1	XP_009782045.1	92.053	151	12	0	13	163	164	314	2.2e-108	304	93
10	gg_01571_ORF1	g3890_chr10_Ss	nan	gg_01571_ORF1	XP_009799942.1	49.254	134	62	1	14	147	5	132	1.97e-43	138	91
10	gg_01368_ORF1	g3890_chr10_Ss	nan	NP_001312211.1	gg_01368_ORF1	97.173	283	8	0	30	312	3	285	0	582	91
10	comp204240_c0_seq1_ORF1	g3890_chr10_Ss	nan	NP_001312211.1	comp204240_c0_seq1_ORF1	42.264	265	139	5	29	279	673	937	4.86e-61	209	80
10	comp203709_c0_seq1_ORF1	g3890_chr10_Ss	nan	NP_001312211.1	comp203709_c0_seq1_ORF1	48.188	276	141	2	26	300	27	301	1.93e-98	292	88
10	comp200090_c0_seq1_ORF1	g3890_chr10_Ss	nan	NP_001312211.1	comp200090_c0_seq1_ORF1	80.592	304	59	0	9	312	3	306	0	534	97
10	comp196033_c0_seq1_ORF1	g3890_chr10_Ss	nan	NP_001312211.1	comp196033_c0_seq1_ORF1	45.238	294	151	3	13	297	6	298	8.75e-96	285	91
10	comp195701_c0_seq1_ORF1	g3890_chr10_Ss	nan	NP_001312211.1	comp195701_c0_seq1_ORF1	67.105	304	96	3	12	312	71	373	7.04e-156	440	96
10	comp195600_c0_seq1_ORF1	g3890_chr10_Ss	nan	NP_001312211.1	comp195600_c0_seq1_ORF1	42.804	271	139	7	26	281	547	816	1.19e-62	213	82
10	comp194264_c0_seq1_ORF2	g3890_chr10_Ss	nan	comp194264_c0_seq1_ORF2	NP_001312211.1	96.809	188	6	0	2	189	125	312	1.37e-141	389	99
10	comp194029_c0_seq1_ORF1	g3890_chr10_Ss	nan	NP_001312211.1	comp194029_c0_seq1_ORF1	55.96	302	132	1	12	312	2	303	1.6e-129	371	96
10	comp193510_c0_seq1_ORF1	g3890_chr10_Ss	nan	NP_001312211.1	comp193510_c0_seq1_ORF1	48.07	285	145	3	26	309	35	317	7.46e-97	288	91
10	comp191087_c0_seq1_ORF1	g3890_chr10_Ss	nan	gg_01368_ORF1	comp191087_c0_seq1_ORF1	47.034	236	119	3	44	274	3	237	1.24e-75	231	81
10	comp189276_c0_seq1_ORF1	g3890_chr10_Ss	nan	NP_001312211.1	comp189276_c0_seq1_ORF1	91.234	308	27	0	5	312	66	373	0	602	99
10	comp179655_c0_seq1_ORF1	g3890_chr10_Ss	nan	NP_001312211.1	comp179655_c0_seq1_ORF1	46.739	276	145	2	26	300	1	275	5.74e-99	293	88
11	XP_009785875.1	g3890_chr10_Ss	3-isopropylmalate dehydrogenase, chloroplastic [Nicotiana sylvestris]
11	gg_08257_ORF1	g3890_chr10_Ss	nan	XP_009785875.1	gg_08257_ORF1	88.529	340	38	1	25	364	27	365	0	633	93
11	gg_03374_ORF1	g3890_chr10_Ss	nan	XP_009785875.1	gg_03374_ORF1	52.87	331	148	2	37	364	13	338	3.88e-121	353	90
11	comp66262_c0_seq1_ORF1	g3890_chr10_Ss	nan	comp66262_c0_seq1_ORF1	XP_009785875.1	57.432	148	61	1	1	148	112	257	2.11e-61	186	100
11	comp197958_c0_seq1_ORF1	g3890_chr10_Ss	nan	XP_009785875.1	comp197958_c0_seq1_ORF1	88.824	340	37	1	25	364	27	365	0	634	93
12	XP_016511971.1	g3890_chr10_Ss	PREDICTED: importin-5-like [Nicotiana tabacum]
12	XP_016450778.1	g3890_chr10_Ss	PREDICTED: importin-5-like [Nicotiana tabacum]
12	XP_016448815.1	g3890_chr10_Ss	PREDICTED: importin-5-like [Nicotiana tabacum]
12	comp207818_c2_seq1_ORF1	g3890_chr10_Ss	nan	comp207818_c2_seq1_ORF1	XP_016511971.1	75.877	228	55	0	1	228	884	1111	1.4e-124	371	100
12	comp207818_c0_seq1_ORF1	g3890_chr10_Ss	nan	comp207818_c0_seq1_ORF1	XP_016448815.1	73.109	714	186	2	13	722	113	824	0	1080	98
12	comp199036_c0_seq1_ORF1	g3890_chr10_Ss	nan	XP_016511971.1	comp199036_c0_seq1_ORF1	77.23	1054	226	3	71	1111	1	1053	0	1649	94
13	XP_016459403.1	g3890_chr10_Ss	uncharacterized protein LOC107782957 [Nicotiana tabacum]
13	gg_15421_ORF1	g3890_chr10_Ss	nan	gg_15421_ORF1	XP_016459403.1	74.825	715	177	1	2	713	1037	1751	0	1071	99
13	gg_01085_ORF1	g3890_chr10_Ss	nan	gg_01085_ORF1	XP_016459403.1	41.772	158	92	0	2	159	246	403	2.68e-31	110	99
13	comp207173_c1_seq1_ORF1	g3890_chr10_Ss	nan	XP_016459403.1	comp207173_c1_seq1_ORF1	72.325	1738	473	6	16	1751	1	1732	0	2443	99
13	comp206219_c2_seq1_ORF1	g3890_chr10_Ss	nan	comp206219_c2_seq1_ORF1	XP_016459403.1	45.267	243	131	2	5	246	35	276	1.66e-63	206	97
13	comp206219_c0_seq1_ORF1	g3890_chr10_Ss	nan	XP_016459403.1	comp206219_c0_seq1_ORF1	44.061	1448	751	11	353	1753	1	1436	0	1098	80
14	XP_016462461.1	g3890_chr10_Ss	carbamoyl-phosphate synthase large chain, chloroplastic-like [Nicotiana tabacum]
14	comp205421_c0_seq1_ORF1	g3890_chr10_Ss	nan	XP_016462461.1	comp205421_c0_seq1_ORF1	82.31	961	170	0	232	1192	1	961	0	1674	95
15	XP_016465577.1	g3890_chr10_Ss	PREDICTED: gamma-soluble NSF attachment protein-like [Nicotiana tabacum]
15	gg_05298_ORF1	g3890_chr10_Ss	nan	gg_05298_ORF1	XP_016465577.1	73.427	143	38	0	1	143	74	216	5.58e-78	226	99
15	comp190782_c0_seq1_ORF1	g3890_chr10_Ss	nan	XP_016465577.1	comp190782_c0_seq1_ORF1	71.769	294	81	1	2	295	4	295	8.04e-159	444	99
16	XP_016469409.1	g3890_chr10_Ss	PREDICTED: elongation factor 1-delta 1-like isoform X2 [Nicotiana tabacum]
16	gg_12180_ORF1	g3890_chr10_Ss	nan	XP_016469409.1	gg_12180_ORF1	57.94	233	83	4	1	233	1	218	8.83e-68	207	100
16	comp197131_c1_seq1_ORF1	g3890_chr10_Ss	nan	XP_016469409.1	comp197131_c1_seq1_ORF1	75.536	233	51	1	1	233	1	227	8.68e-99	286	100
16	comp194271_c0_seq1_ORF1	g3890_chr10_Ss	nan	XP_016469409.1	comp194271_c0_seq1_ORF1	57.94	233	84	4	1	233	1	219	1.04e-67	207	100
17	XP_016480927.1	g3890_chr10_Ss	PREDICTED: auxin transport protein BIG, partial [Nicotiana tabacum]
17	comp205929_c0_seq1_ORF1	g3890_chr10_Ss	nan	XP_016480927.1	comp205929_c0_seq1_ORF1	56.669	4401	1787	52	80	4435	8	4333	0	4752	89
18	XP_016496024.1	g3890_chr10_Ss	PREDICTED: clathrin heavy chain 1-like, partial [Nicotiana tabacum]
18	comp207813_c0_seq1_ORF1	g3890_chr10_Ss	nan	XP_016496024.1	comp207813_c0_seq1_ORF1	92.875	1193	85	0	1	1193	1	1193	0	2320	100
19	XP_016499350.1	g3890_chr10_Ss	PREDICTED: importin subunit beta-1-like [Nicotiana tabacum]
19	gg_11778_ORF1	g3890_chr10_Ss	nan	gg_11778_ORF1	XP_016499350.1	80.226	177	35	0	1	177	1	177	4.9e-95	286	96
19	gg_11126_ORF1	g3890_chr10_Ss	nan	gg_11126_ORF1	XP_016499350.1	59.358	187	74	1	1	187	3	187	2.54e-68	215	99
19	gg_09549_ORF1	g3890_chr10_Ss	nan	gg_09549_ORF1	XP_016499350.1	64.198	324	113	3	1	322	215	537	1.88e-149	434	99
19	comp207601_c0_seq1_ORF1	g3890_chr10_Ss	nan	comp207601_c0_seq1_ORF1	XP_016499350.1	60.619	452	173	5	3	452	421	869	0	549	99
19	comp205629_c0_seq1_ORF1	g3890_chr10_Ss	nan	XP_016499350.1	comp205629_c0_seq1_ORF1	82.893	871	148	1	1	870	1	871	0	1514	99
19	comp203034_c3_seq1_ORF1	g3890_chr10_Ss	nan	comp203034_c3_seq1_ORF1	XP_016499350.1	64.02	403	142	2	1	402	3	403	0	525	100
20	XP_016508072.1	g3890_chr10_Ss	PREDICTED: T-complex protein 1 subunit beta [Nicotiana tabacum]
20	gg_04893_ORF1	g3890_chr10_Ss	nan	gg_04893_ORF1	XP_016508072.1	87.407	270	34	0	8	277	101	370	8.6e-180	498	97
20	comp194439_c0_seq1_ORF1	g3890_chr10_Ss	nan	XP_016508072.1	comp194439_c0_seq1_ORF1	87.548	522	65	0	3	524	1	522	0	950	99
21	NP_001313189.1	g3890_chr10_Ss	adenosine kinase 2 [Nicotiana tabacum]
21	NP_001312423.1	g3890_chr10_Ss	adenosine kinase 2 [Nicotiana tabacum]
21	gg_12439_ORF1	g3890_chr10_Ss	nan	gg_12439_ORF1	NP_001313189.1	84.615	208	31	1	5	212	4	210	8.29e-132	367	98
21	comp196524_c2_seq1_ORF2	g3890_chr10_Ss	nan	comp196524_c2_seq1_ORF2	NP_001313189.1	84.375	128	20	0	1	128	212	339	1.7e-79	230	99
21	comp194570_c0_seq1_ORF1	g3890_chr10_Ss	nan	NP_001312423.1	comp194570_c0_seq1_ORF1	83.383	337	55	1	4	339	5	341	0	583	99
22	XP_009795201.1	g3890_chr10_Ss	PREDICTED: T-complex protein 1 subunit theta isoform X1 [Nicotiana sylvestris]
22	gg_13323_ORF1	g3890_chr10_Ss	nan	gg_13323_ORF1	XP_009795201.1	90.566	212	20	0	1	212	219	430	7.9e-140	394	100
22	comp204187_c0_seq1_ORF1	g3890_chr10_Ss	nan	comp204187_c0_seq1_ORF1	XP_009795201.1	88.855	332	37	0	7	338	1	332	0	611	95
23	XP_016502809.1	g3890_chr10_Ss	PREDICTED: lipoamide acyltransferase component of branched-chain alpha-keto acid dehydrogenase complex, mitochondrial [Nicotiana sylvestris]
23	XP_009765993.1	g3890_chr10_Ss	PREDICTED: lipoamide acyltransferase component of branched-chain alpha-keto acid dehydrogenase complex, mitochondrial [Nicotiana sylvestris]
23	comp198802_c0_seq1_ORF1	g3890_chr10_Ss	nan	comp198802_c0_seq1_ORF1	XP_009765993.1	63.272	324	112	1	22	345	190	506	4.91e-150	425	94
24	XP_016491747.1	g3890_chr10_Ss	protein MEMO1 [Nicotiana tomentosiformis]
24	XP_009587265.1	g3890_chr10_Ss	protein MEMO1 [Nicotiana tomentosiformis]
24	comp190834_c1_seq1_ORF1	g3890_chr10_Ss	nan	comp190834_c1_seq1_ORF1	XP_009587265.1	80.556	144	28	0	1	144	1	144	9.71e-89	253	100

## Sheet: Table S8
Table S8. The sugarcane orthologs of the Nicotiana genes coding for the proteins found as interacting partners of the candidate effector g5159
Orthogroup	Protein ID	Effector interacting	Nicotiana annotation	Query ID	Subject ID	Identity	Alignment Length	Mismatch	Gap openning	Query start	Query stop	Subject start	Subject stop	Evalue	Bitscore	Query coverage
1	XP_009612933.1	g5159_chr15_Ss	monothiol glutaredoxin-S17 [Nicotiana tomentosiformis]
1	gg_00568_ORF1	g5159_chr15_Ss	nan	gg_00568_ORF1	XP_009612933.1	50.602	83	38	1	1	83	400	479	1.06e-28	97.8	89
1	comp200091_c0_seq1_ORF1	g5159_chr15_Ss	nan	XP_009612933.1	comp200091_c0_seq1_ORF1	68.75	496	136	4	5	481	4	499	0	703	99
1	comp190286_c0_seq1_ORF1	g5159_chr15_Ss	nan	comp190286_c0_seq1_ORF1	XP_009612933.1	56.989	93	40	0	5	97	387	479	1.09e-34	114	91
2	XP_016483196.1	g5159_chr15_Ss	PREDICTED: 26S protease regulatory subunit 6A homolog [Nicotiana tabacum]
2	XP_016461804.1	g5159_chr15_Ss	PREDICTED: 26S protease regulatory subunit 6A homolog [Nicotiana tabacum]
2	XP_016445234.1	g5159_chr15_Ss	PREDICTED: 26S protease regulatory subunit 6A homolog [Nicotiana tabacum]
2	XP_009591324.1	g5159_chr15_Ss	PREDICTED: 26S protease regulatory subunit 6A homolog [Nicotiana tabacum]
2	gg_15492_ORF1	g5159_chr15_Ss	nan	gg_15492_ORF1	XP_016483196.1	56.494	154	67	0	1	154	258	411	9.39e-60	184	91
2	gg_15146_ORF1	g5159_chr15_Ss	nan	XP_016461804.1	gg_15146_ORF1	42.319	345	198	1	36	379	62	406	7.37e-94	288	86
2	gg_14484_ORF2	g5159_chr15_Ss	nan	gg_14484_ORF2	XP_016445234.1	42.208	154	86	1	97	250	145	295	3.71e-37	126	84
2	gg_08151_ORF1	g5159_chr15_Ss	nan	XP_016461804.1	gg_08151_ORF1	48.045	358	171	2	25	381	63	406	5.74e-111	332	89
2	gg_08023_ORF1	g5159_chr15_Ss	nan	gg_08023_ORF1	XP_016445234.1	56.571	175	76	0	1	175	223	397	2.18e-76	226	91
2	gg_05708_ORF1	g5159_chr15_Ss	nan	gg_05708_ORF1	XP_009591324.1	99.662	296	1	0	1	296	133	428	0	608	100
2	gg_04864_ORF1	g5159_chr15_Ss	nan	XP_016461804.1	gg_04864_ORF1	93.75	384	24	0	17	400	38	421	0	743	96
2	gg_03500_ORF1	g5159_chr15_Ss	nan	gg_03500_ORF1	XP_016445234.1	83.843	229	25	1	8	236	13	229	8.26e-140	389	97
2	gg_03219_ORF1	g5159_chr15_Ss	nan	XP_016461804.1	gg_03219_ORF1	90.237	338	32	1	3	340	2	338	0	615	85
2	gg_00088_ORF1	g5159_chr15_Ss	nan	gg_00088_ORF1	XP_016483196.1	40.212	189	106	5	17	200	165	351	8.4e-41	135	91
2	comp732_c0_seq1_ORF1	g5159_chr15_Ss	nan	comp732_c0_seq1_ORF1	XP_009591324.1	98.291	117	2	0	1	117	294	410	3.25e-82	238	98
2	comp206409_c0_seq1_ORF1	g5159_chr15_Ss	nan	comp206409_c0_seq1_ORF1	XP_009591324.1	40.65	246	141	2	282	524	152	395	2.45e-54	181	82
2	comp205238_c0_seq1_ORF1	g5159_chr15_Ss	nan	XP_016461804.1	comp205238_c0_seq1_ORF1	42.222	360	207	1	21	379	47	406	1.01e-99	303	90
2	comp203609_c0_seq1_ORF1	g5159_chr15_Ss	nan	XP_016461804.1	comp203609_c0_seq1_ORF1	93.75	384	24	0	17	400	42	425	0	742	96
2	comp201481_c1_seq1_ORF1	g5159_chr15_Ss	nan	XP_016461804.1	comp201481_c1_seq1_ORF1	91.206	398	34	1	3	400	2	398	0	734	99
2	comp201322_c3_seq1_ORF1	g5159_chr15_Ss	nan	XP_016461804.1	comp201322_c3_seq1_ORF1	45.604	364	194	1	23	386	79	438	4.61e-107	322	91
2	comp200336_c1_seq1_ORF1	g5159_chr15_Ss	nan	XP_016461804.1	comp200336_c1_seq1_ORF1	45.289	329	174	2	71	395	79	405	4.74e-97	295	81
2	comp194050_c0_seq1_ORF1	g5159_chr15_Ss	nan	comp194050_c0_seq1_ORF1	XP_016445234.1	47.619	84	40	1	2	81	146	229	1.41e-21	77	92
2	comp191849_c0_seq1_ORF1	g5159_chr15_Ss	nan	XP_016461804.1	comp191849_c0_seq1_ORF1	48.045	358	171	2	25	381	63	406	5.74e-111	332	89
2	comp187949_c0_seq1_ORF1	g5159_chr15_Ss	nan	XP_016461804.1	comp187949_c0_seq1_ORF1	47.988	323	167	1	72	393	100	422	5.02e-111	332	81
2	comp187241_c1_seq1_ORF1	g5159_chr15_Ss	nan	comp187241_c1_seq1_ORF1	XP_016445234.1	57.396	169	72	0	1	169	127	295	2.79e-73	217	99
2	comp179861_c0_seq1_ORF1	g5159_chr15_Ss	nan	XP_016483196.1	comp179861_c0_seq1_ORF1	94.321	405	23	0	13	417	18	422	0	787	80
2	comp161413_c0_seq1_ORF1	g5159_chr15_Ss	nan	comp161413_c0_seq1_ORF1	XP_009591324.1	100	141	0	0	1	141	158	298	1.94e-102	290	100
2	comp1250836_c0_seq1_ORF1	g5159_chr15_Ss	nan	comp1250836_c0_seq1_ORF1	XP_016445234.1	53.636	110	51	0	3	112	171	280	3.06e-37	120	96
3	XP_009794664.1	g5159_chr15_Ss	PREDICTED: succinate dehydrogenase [ubiquinone] flavoprotein subunit 1, mitochondrial isoform X1 [Nicotiana sylvestris]
3	gg_14249_ORF1	g5159_chr15_Ss	nan	gg_14249_ORF1	XP_009794664.1	93.578	436	28	0	2	437	195	630	0	866	99
3	comp195128_c0_seq1_ORF1	g5159_chr15_Ss	nan	XP_009794664.1	comp195128_c0_seq1_ORF1	91.772	632	37	4	1	630	1	619	0	1175	100
4	XP_016502803.1	g5159_chr15_Ss	PREDICTED: presequence protease 1, chloroplastic/mitochondrial-like [Nicotiana tabacum]
4	gg_02121_ORF1	g5159_chr15_Ss	nan	gg_02121_ORF1	XP_016502803.1	76.268	493	117	0	1	493	458	950	0	801	100
4	comp199889_c0_seq1_ORF1	g5159_chr15_Ss	nan	XP_016502803.1	comp199889_c0_seq1_ORF1	78.706	1005	209	2	70	1072	82	1083	0	1662	94
5	XP_016512580.1	g5159_chr15_Ss	PREDICTED: dnaJ protein homolog [Nicotiana tabacum]
5	gg_13857_ORF1	g5159_chr15_Ss	nan	gg_13857_ORF1	XP_016512580.1	46.774	62	28	1	12	73	4	60	6.4e-14	54.7	84
5	gg_09130_ORF1	g5159_chr15_Ss	nan	gg_09130_ORF1	XP_016512580.1	70.683	249	68	3	1	247	175	420	6.85e-129	362	100
5	gg_05870_ORF1	g5159_chr15_Ss	nan	gg_05870_ORF1	XP_016512580.1	67.333	300	93	3	1	298	124	420	1.17e-152	424	100
5	gg_05464_ORF1	g5159_chr15_Ss	nan	XP_016512580.1	gg_05464_ORF1	85.714	420	57	1	1	420	1	417	0	692	100
5	gg_01663_ORF1	g5159_chr15_Ss	nan	comp195801_c1_seq1_ORF1	gg_01663_ORF1	40.341	352	171	8	14	359	31	349	1.96e-61	202	82
5	comp195801_c1_seq1_ORF1	g5159_chr15_Ss	nan	XP_016512580.1	comp195801_c1_seq1_ORF1	85.782	422	56	3	1	420	1	420	0	684	100
5	comp191266_c0_seq1_ORF1	g5159_chr15_Ss	nan	comp191266_c0_seq1_ORF1	XP_016512580.1	68.651	252	75	1	1	248	1	252	7.21e-113	322	91
6	NP_001311556.1	g5159_chr15_Ss	endochitinase A precursor [Nicotiana tabacum]
6	gg_16099_ORF1	g5159_chr15_Ss	nan	NP_001311556.1	gg_16099_ORF1	64.194	310	104	4	21	328	2	306	3.05e-135	386	94
6	gg_03106_ORF1	g5159_chr15_Ss	nan	gg_03106_ORF1	NP_001311556.1	44.503	191	89	5	32	207	35	223	2.57e-49	154	85
6	comp200584_c0_seq1_ORF1	g5159_chr15_Ss	nan	gg_16099_ORF1	comp200584_c0_seq1_ORF1	40.711	253	141	6	64	309	74	324	1.39e-56	185	80
6	comp183488_c0_seq1_ORF1	g5159_chr15_Ss	nan	comp183488_c0_seq1_ORF1	NP_001311556.1	58.921	241	83	4	32	257	81	320	7.14e-107	303	88
6	comp181536_c1_seq1_ORF1	g5159_chr15_Ss	nan	comp181536_c1_seq1_ORF1	NP_001311556.1	40.664	241	105	6	31	237	77	313	7.47e-59	180	87
6	comp165900_c1_seq1_ORF1	g5159_chr15_Ss	nan	comp165900_c1_seq1_ORF1	NP_001311556.1	64.865	148	47	2	1	148	91	233	8.06e-71	207	100
6	comp163453_c0_seq1_ORF3	g5159_chr15_Ss	nan	comp163453_c0_seq1_ORF3	NP_001311556.1	59.322	59	24	0	1	59	270	328	7.43e-23	79	95
7	XP_009771588.1	g5159_chr15_Ss	PREDICTED: peroxiredoxin-2E-2, chloroplastic-like [Nicotiana sylvestris]
7	gg_03806_ORF1	g5159_chr15_Ss	nan	gg_03806_ORF1	XP_009771588.1	52.147	163	76	1	2	162	67	229	4.2e-62	182	99
7	comp176332_c0_seq1_ORF1	g5159_chr15_Ss	nan	comp176332_c0_seq1_ORF1	XP_009771588.1	52.147	163	76	1	2	162	67	229	3.8e-62	182	99
8	XP_016493024.1	g5159_chr15_Ss	PREDICTED: protein GrpE-like isoform X1 [Nicotiana tabacum]
8	comp190133_c0_seq1_ORF1	g5159_chr15_Ss	nan	comp190133_c0_seq1_ORF1	XP_016493024.1	46.739	184	98	0	5	188	131	314	1.91e-57	175	94
8	comp185365_c0_seq1_ORF1	g5159_chr15_Ss	nan	comp185365_c0_seq1_ORF1	XP_016493024.1	67.647	204	61	1	1	204	126	324	1.07e-98	282	88

## Sheet: Table S9
Table S9. S. scitamineum candidate effectors tested for ETI suppressing activity in N. benthamiana.
Pseudomonas fluorescens clones	Experiments			Relative frequency in 24 samples	% frequency
	1	2	3
Pf EtHAn (pEDV6::empty)*	0/8	0/8	0/8	0	00.0%
Pf EtHAn (pEDV6::3890)	4/8	2/8	2/8	8	33.3%
Pf EtHAn (pEDV6::5159)	7/8	6/8	8/8	3	87.5%
* negative control
